# Supplementary material for: Understanding Differential Stress and Mental Health Reactions to COVID-19-Related Events
Source: Int J Environ Res Public Health. 2023 May 13;20(10):5819. doi: 10.3390/ijerph20105819 (PMC10217821; doi:10.3390/ijerph20105819)
Supplement: Supplementary file 1 [file ijerph-20-05819-s001.zip]

Archive with 1 entries (1 files):
- ijerph-2279110-supplementary.pdf
